# Supplementary material for: Exploration of the role and mechanism of Rhizoma Paridis total saponins in osteosarcoma based on SPI1/LCN2-mediated ferroptosis
Source: Front Oncol. 2025 Jun 25;15:1592862. doi: 10.3389/fonc.2025.1592862 (PMC12237685; doi:10.3389/fonc.2025.1592862)
Supplement: Supplementary file 2 [file Supplementaryfile2.zip]

Archive with 51 entries (42 files):
- Fig 3N/
- Fig 3N/MG-63/
- Fig 3N/MG-63/GAPDH-1 Report.jpg
- Fig 3N/MG-63/GAPDH-2 .jpg
- Fig 3N/MG-63/GAPDH-3.jpg
- Fig 3N/MG-63/GPX4-1 (1).jpg
- Fig 3N/MG-63/GPX4-2 Report.jpg
- Fig 3N/MG-63/GPX4-3 (1).jpg
- Fig 3N/MG-63/SLC7A11-1 Report.jpg
- Fig 3N/MG-63/SLC7A11-2.jpg
- Fig 3N/MG-63/SLC7A11-3.jpg
- Fig 3N/Saos-2/
- Fig 3N/Saos-2/GAPDH-1 Report.jpg
- Fig 3N/Saos-2/GAPDH-2.tif
- Fig 3N/Saos-2/GAPDH-3.jpg
- Fig 3N/Saos-2/GPX4-1 Report.tif
- Fig 3N/Saos-2/GPX4-2.jpg
- Fig 3N/Saos-2/GPX4-3.jpg
- Fig 3N/Saos-2/SLC7A11-1 Report.tif
- Fig 3N/Saos-2/SLC7A11-2.tif
- Fig 3N/Saos-2/SLC7A11-3.jpg
- Fig 3E/
- Fig 3E/MG-63/
- Fig 3E/MG-63/GAPDH-1 Report.tif
- Fig 3E/MG-63/GAPDH-2.tif
- Fig 3E/MG-63/GAPDH-3.tif
- Fig 3E/MG-63/LCN2-1.jpg
- Fig 3E/MG-63/LCN2-2 Report.jpg
- Fig 3E/MG-63/LCN2-3.jpg
- Fig 3E/Saos-2/
- Fig 3E/Saos-2/GAPDH-1 Report.jpg
- Fig 3E/Saos-2/GAPDH-2.jpg
- Fig 3E/Saos-2/GAPDH-3.jpg
- Fig 3E/Saos-2/LCN2-1.jpg
- Fig 3E/Saos-2/LCN2-2 Report.jpg
- Fig 3E/Saos-2/LCN2-3.jpg
- Fig 3G/
- Fig 3G/MG-63/
- Fig 3G/MG-63/GAPDH-1 Report.tif
- Fig 3G/MG-63/GAPDH-2 .tif
- Fig 3G/MG-63/GAPDH-3.tif
- Fig 3G/MG-63/LCN2-1 Report.jpg
- Fig 3G/MG-63/LCN2-2.jpg
- Fig 3G/MG-63/LCN2-3.jpg
- Fig 3G/Saos-2/
- Fig 3G/Saos-2/GAPDH-1.jpg
- Fig 3G/Saos-2/GAPDH-2.jpg
- Fig 3G/Saos-2/GAPDH-3 Report.jpg
- Fig 3G/Saos-2/LCN2-1 Report.tif
- Fig 3G/Saos-2/LCN2-2.jpg
- Fig 3G/Saos-2/LCN2-3.tif
