# Supplementary material for: Exploration of the role and mechanism of Rhizoma Paridis total saponins in osteosarcoma based on SPI1/LCN2-mediated ferroptosis
Source: Front Oncol. 2025 Jun 25;15:1592862. doi: 10.3389/fonc.2025.1592862 (PMC12237685; doi:10.3389/fonc.2025.1592862)
Supplement: Supplementary file 4 [file Supplementaryfile4.zip]

Archive with 15 entries (12 files):
- Fig 5B/
- Fig 5B/MG-63/
- Fig 5B/MG-63/GAPDH-1 Report.tif
- Fig 5B/MG-63/GAPDH-2.tif
- Fig 5B/MG-63/GAPDH-3 .tif
- Fig 5B/MG-63/LCN2-1 Report.jpg
- Fig 5B/MG-63/LCN2-2.jpg
- Fig 5B/MG-63/LCN2-3.jpg
- Fig 5B/Saos-2/
- Fig 5B/Saos-2/GAPDH-1.tif
- Fig 5B/Saos-2/GAPDH-2.jpg
- Fig 5B/Saos-2/GAPDH-3 Report.jpg
- Fig 5B/Saos-2/LCN2-1 Report.tif
- Fig 5B/Saos-2/LCN2-2.jpg
- Fig 5B/Saos-2/LCN2-3.jpg
