# Supplementary material for: Exploration of the role and mechanism of Rhizoma Paridis total saponins in osteosarcoma based on SPI1/LCN2-mediated ferroptosis
Source: Front Oncol. 2025 Jun 25;15:1592862. doi: 10.3389/fonc.2025.1592862 (PMC12237685; doi:10.3389/fonc.2025.1592862)
Supplement: Supplementary file 5 [file Supplementaryfile5.zip]

Archive with 31 entries (27 files):
- Fig 6H/
- Fig 6H/GAPDH-1 Report.jpg
- Fig 6H/GAPDH-2.jpg
- Fig 6H/GAPDH-3.jpg
- Fig 6H/GPX4-1 Report.jpg
- Fig 6H/GPX4-2.jpg
- Fig 6H/GPX4-3.jpg
- Fig 6H/SLC7A11-1..jpg
- Fig 6H/SLC7A11-2.jpg
- Fig 6H/SLC7A11-3 Report.tif
- Fig 6E/
- Fig 6E/MG-63/
- Fig 6E/MG-63/GAPDH-1 Report.jpg
- Fig 6E/MG-63/GAPDH-2.jpg
- Fig 6E/MG-63/GAPDH-3.jpg
- Fig 6E/MG-63/GPX4-1.jpg
- Fig 6E/MG-63/GPX4-2 Report.jpg
- Fig 6E/MG-63/GPX4-3.jpg
- Fig 6E/MG-63/SLC7A11-1.jpg
- Fig 6E/MG-63/SLC7A11-2.jpg
- Fig 6E/MG-63/SLC7A11-3 Report.jpg
- Fig 6E/Saos-2/
- Fig 6E/Saos-2/GAPDH-1.tif
- Fig 6E/Saos-2/GAPDH-2.jpg
- Fig 6E/Saos-2/GAPDH-3 Report.tif
- Fig 6E/Saos-2/GPX4-1 Report.tif
- Fig 6E/Saos-2/GPX4-2.tif
- Fig 6E/Saos-2/GPX4-3.tif
- Fig 6E/Saos-2/SLC7A11-1..tif
- Fig 6E/Saos-2/SLC7A11-2 Report.tif
- Fig 6E/Saos-2/SLC7A11-3.tif
